# Supplementary material for: High Seroprevalence of Severe Fever with Thrombocytopenia Syndrome Virus Infection among the Dog Population in Thailand
Source: Viruses. 2023 Dec 11;15(12):2403. doi: 10.3390/v15122403 (PMC10747823; doi:10.3390/v15122403)
Supplement: Supplementary file 1 [file viruses-15-02403-s001.zip]

Archive with 1 entries (1 files):
- viruses-2712497-supplementary.pdf
